# Supplementary material for: Endophytic Diaporthe Associated With Citrus grandis cv. Tomentosa in China
Source: Front Microbiol. 2021 Feb 9;11:609387. doi: 10.3389/fmicb.2020.609387 (PMC7900006; doi:10.3389/fmicb.2020.609387)
Supplement: Supplementary file 1 [file Table_1.xlsx]

## Sheet: Sheet1
Endophytic Diaporthe Associated With Citrus grandis cv. Tomentosa in China
Zhangyong Dong1, Ishara S. Manawasinghe1,2, Yinghua Huang1, Yongxin Shu1, Alan J. L. Phillips3, Asha J. Dissanayake4, Kevin D. Hyde1,2, Meimei Xiang1 and Mei Luo1*
1 Innovative Institute for Plant Health, Zhongkai University of Agriculture and Engineering, Guangzhou, China, 2 Center of Excellence in Fungal Research, Mae Fah Luang University, Mueang Chiang Rai, Thailand, 3 Faculdade de Ciências, iosystems and Integrative Sciences Institute (BioISI), Universidade de Lisboa, Lisbon, Portugal, 4 School of Life Sciences, and Technology, University of Electronic …
Supplementary Table 1 Collection details and GenBank accession numbers of isolates included in this study
Species	Isolate	Host	GenBank no.
			ITS	β-tubulin	TEF1-α	CAL
Diaporthe acaciarum	CBS 138862*	Acacia tortilis	KP004460	KP004509	N/Aa	N/Aa
D. acaciigena	CBS 129521*	Acacia retinodes	KC343005	KC343973	KC343731	KC343247
D. acericola	MFLUCC 17-0956*	Acer negundo	KY964224	KY964074	KY964180	KY964137
D. acutispora	CGMCC 3.18285*	Coffea sp.	KX986764	KX999195	KX999155	KX999274
D. alleghaniensis	CBS 495.72*	Betula alleghaniensis	KC343007	KC343975	KC343733	KC343249
D. alnea	CBS 146.46*	Alnus sp.	KC343008	KC343976	KC343734	KC343250
D. ambigua	CBS 114015*	Pyrus communis	KC343010	KC343978	KC343736	KC343252
D. ampelina	CBS 114016*	Vitis vinifera	AF230751	JX275452	AY745056	AY230751
D. amygdali	CBS 126679*	Prunus dulcis	KC343022	KC343990	AY343748	KC343264
D. anacardii	CBS 720.97*	Anacardium ocidentale	KC343024	KC343992	KC343750	KC343266
D. angelicae	CBS 111592*	Heracleum sphondylium	KC343027	KC343995	KC343753	KC343269
D. apiculata	CGMCC 3.17533*	Camellia sinensis	KP267896	KP293476	KP267970	N/Aa
D. apiculata	ZHKUCC 20-0001	C. grandis cv 'Tomentosa'	MT355671	MT409279	MT409325	N/Aa
D. aquatica	IFRDCC 3051*	Aquatic habitat	JQ797437	N/Aa	N/Aa	N/Aa
D. aquatica	ZHKUCC 20-0002	C. grandis cv 'Tomentosa'	MT355672	MT409280	MT409326	MT409303
D. arctii	DP0482*	Arctium lappa	KJ590736	KJ610891	KJ590776	KJ612133
D. arecae	CBS 161.64*	Areca catechu	KC343032	KC344000	KC343758	KC343274
D. arecae	ZHKUCC 20-0003	C. grandis cv 'Tomentosa'	MT355673	MT409281	MT409327	MT409304
D. arengae	CBS 114979*	Arenga engleri	KC343034	KC344002	KC343760	KC343276
D. aseana	MFLUCC 12–0299a*	Unknown dead leaf	KT459414	KT459432	KT459448	KT459464
D. asheicola	CBS 136967*	Vaccinium ashei	KJ160562	KJ160518	KJ160594	KJ160542
D. aspalathi	CBS 117169*	Aspalathus linearis	KC343036	KC344004	KC343762	KC343278
D. australafricana	CBS 111886*	Vitis vinifera	KC343038	KC344006	KC343764	KC343280
D. baccae	CBS 136972*	Vaccinium corymbosum	KJ160565	N/Aa	KJ160597	N/Aa
D. batatas	CBS 122.21*	Ipomoea batatas	KC343040	KC344008	KC343766	KC343282
D. beilharziae	BRIP 54792*	Indigofera australis	JX862529	KF170921	JX862535	N/Aa
D. benedicti	BPI 893190*	Salix sp.	KM669929	N/Aa	KM669785	KM669862
D. betulae	CFCC 50469*	Betula platyphylla	KT732950	KT733020	KT733016	KT732997
D. betulicola	CFCC 51128*	Betula albosinensis	KX024653	KX024657	KX024655	KX024659
D. bicincta	CBS 121004*	Juglans sp.	KC343134	KC344102	KC343860	KC343376
D. biconispora	ZJUD62*	Citrus grandis	KJ490597	KJ490418	KJ490476	KJ490539
D. biconispora	ZHKUCC 20-0004	C. grandis cv 'Tomentosa'	MT355674	MT409282	MT409328	MT409305
D. biguttulata	ZJUD47*	Citrus limon	KJ490582	KJ490403	KJ490461	N/Aa
D. biguttusis	CGMCC 3.17081*	Lithocarpus glabra	KF576282	KF576306	KF576257	N/Aa
D. bohemiae	CBS 143347 = CPC 282223*	Vitis spp.	MG281015	MG281188	MG281536	MG281710
D. brasiliensis	CBS 133183*	Aspidosperma tomentosum	KC343042	KC344010	KC343768	KC343284
D. caatingaensis	CBS 141542*	Tacinga inamoena	KY085927	KY115600	KY115603	N/Aa
D. canthii	CBS 132533*	Canthium inerme	JX069864	KC843230	KC843120	KC843174
D. carpini	CBS 114437*	Carpinus betulus	KC343044	KC344012	KC343770	KC343286
D. cassines	CPC 21916*	Cassine peragua	KF777155	N/Aa	KF777244	N/Aa
D. caulivora	CBS 127268*	Glycine max	KC343045	KC344013	KC343771	KC343287
D. celastrina	CBS 139.27*	Celastrus scandens	KC343047	KC344015	KC343773	KC343289
D. celeris	CBS 143349 = CPC 282623*	V. vinifera	MG281017	MG281190	MG281538	MG281712
D. ceratozamiae	CBS 131306	Ceratozamia robusta	JQ044420	N/Aa	N/Aa	N/Aa
D. charlesworthii	BRIP 54884m*	Rapistrum rugostrum	KJ197288	KJ197268	KJ197250	N/Aa
D. chamaeropis	CBS 454.81*	Chamaerops humilis	KC343048	KC344016	KC343774	KC343290
D. cichorii	MFLUCC 17-1023*	Cichorium intybus	KY964220	KY964104	KY964176	KY964133
D. cissampeli	CPC 27302 = CBS141331*	Cissampelos capensis	KX228273	KX228384	N/Aa	N/Aa
D. citri	CBS 135422*	Citrus sp.	KC843311	KC843187	KC843071	KC843157
D. citriasiana	ZJUD 30*	Citrus unshiu	JQ954645	KC357459	JQ954663	KC357491
D. citrichinensis	ZJUD34*	Citrus unshiu	JQ954648	KJ490396	JQ954666	KC357494
D. compacta	CGMCC 3.17536*	Camellia sinensis	KP267854	KP293434	KP267928	N/Aa
D. convolvuli	CBS 124654*	Convolvulus arvensis	KC343054	KC344022	KC343780	KC343296
D. crotalariae	CBS 162.33*	Crotalaria spectabilis	KC343056	KC344024	KC343782	KC343298
D. cucurbitae	DAOM42078*	Cucumis sativus	KM453210	KP118848	KM453211	N/Aa
D. cuppatea	CBS 117499*	Aspalathus linearis	KC343057	KC344025	KC343783	KC343299
D. cynaroidis	CBS 122676*	Protea cynaroides	KC343058	KC344026	KC343784	KC343300
D. cytosporella	FAU461*	Citrus limon	KC843307	KC843221	KC843116	KC843141
D. decedens	CBS 109772*	Corylus avellana	KC343059	KC344027	KC343785	KC343301
D. detrusa	CBS 109770*	Berberis vulgaris	KC343061	KC344029	KC343787	KC343303
D. diospyricola	CPC 21169*	Diospyros whyteana	KF777156	N/Aa	N/Aa	N/Aa
D. discoidispora	ZJUD89*	Citrus unshiu	KJ490624	KJ490445	KJ490503	N/Aa
D. dorycnii	MFLUCC 17-1015*	Dorycnium hirsutum	KY964215	KY964099	KY964171	N/Aa
D. elaegni	CBS 504.72*	Eleagnus sp.	KC343064	KC344032	KC343790	KC343306
D. elaegni-glabrae	CGMCC 3.18287*	Elaeagnus glabra	KX986779	KX999212	KX999171	KX999281
D. ellipicola	CGMCC 3.17084*	Lithocarpus glabra	KF576270	KF576291	KF576245	N/Aa
D.endocitricola	ZHKUCC 20-0012*	C. grandis cv 'Tomentosa'	MT355682	MT409290	MT409336	MT409312
	ZHKUCC 20-0013	C. grandis cv 'Tomentosa'	MT355683	MT409291	MT409337	MT409313
D. endophytica	CBS 133811*	Schinus terebinthifolius	KC343065	KC344033	KC343791	KC343307
D. eres	AR5193*	Ulmus sp.	KJ210529	KJ420799	KJ210550	KJ434999
D. eucalyptorum	CBS 132525*	Eucalyptus sp.	NR120157	N/Aa	N/Aa	N/Aa
D. eugeniae	CBS 444.82*	Eugenia aromatica	KC343098	KC344066	KC343824	N/Aa
D. fibrosa	CBS 109751*	Rhamnus cathartica	KC343099	KC344067	KC343825	KC343341
D. foeniculina	CBS 111553*	Foeniculum vulgare	KC343101	KC344069	KC343827	KC343343
D. fraxini angustifoliae	BRIP 54781*	Fraxinus angustifolia	JX862528	KF170920	JX862534	N/Aa
D. fukushii	MAFF 625034	Pyrus pyrifolia	JQ807469	N/Aa	JQ807418	N/Aa
D. fusicola	CGMCC 3.17087*	Lithocarpus glabra	KF576281	KF576305	KF576256	KF576233
D. ganjae	CBS 180.91*	Cannabis sativa	KC343112	KC344080	KC343838	KC343354
D. garethjonesii	MFLUCC 12-0542a*	Unknown dead leaf	KT459423	KT459441	KT459457	KT459470
D. goulteri	BRIP 55657a*	Helianthus annuus	KJ197290	KJ197270	KJ197252	N/Aa
D. guangdongensis	ZHKUCC 20-0014*	C. grandis cv 'Tomentosa'	MT355684	MT409292	MT409338	MT409314
	ZHKUCC 20-0015	C. grandis cv 'Tomentosa'	MT355685	MT409293	MT409339	MT409315
	ZHKUCC 20-0016	C. grandis cv 'Tomentosa'	MT355686	MT409294	MT409340	MT409316
D. guangxiensis	JZB320094*	Grapevine	MK335772	MK500168	MK523566	MK736727
D. gulyae	BRIP 54025*	Helianthus annuus	JF431299	N/Aa	JN645803	N/Aa
D. helianthi	CBS 592.81*	Helianthus annuus	KC343115	KC344083	KC343841	KC343357
D. helicis	AR5211*	Hedera helix	KJ210538	KJ420828	KJ210559	KJ435043
D. hickoriae	CBS 145.26*	Carya glabra	KC343118	KC344086	KC343844	KC343360
D. hispaniae	CBS 143351 = CPC 30321*	V. vinifera	MG281123	MG281296	MG281644	MG281820
D. hongkongensis	CBS 115448*	Dichroa febrífuga	KC343119	KC344087	KC343845	KC343361
D. hubeiensis	JZB320123*	Grapevine	MK335809	MK500148	MK523570	MK500235
D. hungariae	CBS 143353 = CPC 301303*	V. vinifera	MG281126	MG281299	MG281647	MG281823
D. impulsa	CBS 114434*	Sorbus aucuparia	KC343121	KC344089	KC343847	KC343363
D. incompleta	CGMCC 3.18288*	Camellia sinensis	KX986794	KX999226	KX999186	KX999289
D. inconspicua	CBS 133813*	Maytenus ilicifolia	KC343123	KC344091	KC343849	KC343365
D. infecunda	CBS 133812*	Schinus terebinthifolius	KC343126	KC344094	KC343852	KC343852
D. isoberliniae	CPC 22549*	Isoberlinia angolensis	KJ869133	KJ869245	N/Aa	N/Aa
D. italiana	MFLUCC 18-0090*	Morus alba L.	MH846237	MH853688	MH853686	MH853690
D. juglandicola	CFCC 51134*	Juglans mandshurica	KU985101	KX024634	KX024628	KX024616
D. kochmanii	BRIP 54033*	Helianthus annuus	JF431295	N/Aa	JN645809	N/Aa
D. kongii	BRIP 54031*	Helianthus annuus	JF431301	N/Aa	JN645797	N/Aa
D. limonicola	CPC 28200*	Citrus limon	MF418422	MF418582	MF418501	MF418256
D. limonicola	ZHKUCC 20-0005	C. grandis cv 'Tomentosa'	MT355675	MT409283	MT409329	MT409306
	ZHKUCC 20-0006	C. grandis cv 'Tomentosa'	MT355676	MT409284	MT409330	MT409307
D. litchicola	BRIP 54900*	Litchi chinensis	JX862533	KF170925	JX862539	N/Aa
D. lithocarpus	CGMCC 3.15175*	Lithocarpus glabra	KC153104	KF576311	KC153095	KF576235
D. longicicola	CGMCC 3.17089*	Lithocarpus glabra	KF576267	KF576291	KF576242	N/Aa
D. longicolla	ATCC 60325*	Glycine max	KJ590728	KJ610883	KJ590767	N/Aa
D. longispora	CBS 194.36*	Ribes sp.	KC343135	KC344103	KC343861	KC343377
D. lonicerae	MFLUCC 17-0963*	Lonicera sp.	KY964190	KY964073	KY964146	KY964116
D. lusitanicae	CBS 123212*	Foeniculum vulgare	KC343136	KC344104	KC343862	KC343378
D. macinthoshii	BRIP 55064a*	Rapistrum rugostrum	KJ197289	KJ197269	KJ197251	N/Aa
D. mahothocarpus	CGMCC 3.15181*	Lithocarpus glabra	KC153096	KF576312	KC153087	N/Aa
D. malorum	CAA734*	Malus domestica	KY435638	KY435668	KY435627	KY435658
D. maritima	DAOMC 250563*	Picea rubens	N/Aa	KU574616	N/Aa	N/Aa
D. masirevicii	BRIP 57892a*	Helianthus annuus	KJ197277	KJ197257	KJ197239	N/Aa
D. masirevicii	ZHKUCC 20-0007	C. grandis cv 'Tomentosa'	MT355677	MT409285	MT409331	MT409308
D. masirevicii	ZHKUCC 20-0008	C. grandis cv 'Tomentosa'	MT355678	MT409286	MT409332	MT409309
D. masirevicii	ZHKUCC 20-0009	C. grandis cv 'Tomentosa'	MT355679	MT409287	MT409333	MT409310
D. mayteni	CBS 133185*	Maytenus ilicifolia	KC343139	KC344107	KC343865	KC343381
D. maytenicola	CPC 21896*	Maytenus acuminata	KF777157	KF777250	N/Aa	N/Aa
D. melonis	CBS 507.78 *	Glycine soja	KC343141	KC344109	KC343867	KC343383
D. middletonii	BRIP 54884e*	Rapistrum rugostrum	KJ197286	KJ197266	KJ197248	N/Aa
D. millettia	GUCC9167*	Camellia sinensis	MK398674	MK502089	MK480609	MK502086
D. miriciae	BRIP 54736j*	Helianthus annuus	KJ197282	KJ197262	KJ197244	N/Aa
D. momicola	MFLUCC 16-0113*	Prunus persica	KU557563	KU557587	KU557631	KU557611
D. multigutullata	ZJUD98*	Citrus grandis	KJ490633	KJ490454	KJ490512	N/Aa
D. musigena	CBS 129519*	Musa sp.	KC343143	KC344111	KC343869	KC343385
D. neilliae	CBS 144. 27*	Spiraea sp.	KC343144	KC344112	KC343870	KC343386
D. neoarctii	CBS 109490*	Ambrosia trifida	KC343145	KC344113	KC343871	KC343387
D. neoraonikayaporum	MFLUCC 14–1136*	Tectona grandis	KU712449	KU743988	KU749369	KU749356
D. nobilis	CBS 587.79*	Pinus pantepella	KC343153	KC344121	KC343879	KC343395
D. nothofagi	BRIP 54801*	Nothofagus cunninghamii	JX862530	KF170922	JX862536	N/Aa
D. novem	CBS 127270*	Glycine max	KC343155	KC344123	KC343881	KC343397
D. ocoteae	CBS 141330*	Ocotea obtusata	KX228293	KX228388	N/Aa	N/Aa
D. oncostoma	CBS 589.78*	Robinia pseudoacacia	KC343162	KC344130	KC343888	KC343404
D. oraccini	CGMCC 3.17531*	Camellia sinensis	KP267863	KP293443	KP267937	N/Aa
D. osmanthusis	GUCC9165	Camellia sinensis	MK398675	MK502090	MK480610	MK502087
D. ovalispora	ZJUD93*	Citrus limon	KJ490628	KJ490449	KJ490507	N/Aa
D. ovoicicola	CGMCC 3.17093*	Citrus sp.	KF576265	KF576289	KF576240	KF576223
D. oxe	CBS 133186*	Maytenus ilicifolia	KC343164	KC344132	KC343890	KC343406
D. paranensis	CBS 133184*	Maytenus ilicifolia	KC343171	KC344139	KC343897	KC343413
D. parapterocarpi	CPC 22729*	Pterocarpus brenanii	KJ869138	KJ869248	N/Aa	N/Aa
D. pascoei	BRIP 54847*	Persea americana	JX862532	KF170924	JX862538	N/Aa
D. passiflorae	CBS 132527*	Passiflora edulis	JX069860	N/Aa	N/Aa	N/Aa
D. passiflorae	ZHKUCC 20-0017	C. grandis cv 'Tomentosa'	MT355687	MT409295	MT409341	MT409317
	ZHKUCC 20-0018	C. grandis cv 'Tomentosa'	MT355688	MT409296	MT409342	MT409318
	ZHKUCC 20-0019	C. grandis cv 'Tomentosa'	MT355689	MT409297	MT409343	MT409319
	ZHKUCC 20-0020	C. grandis cv 'Tomentosa'	MT355690	MT409298	MT409344	MT409320
	ZHKUCC 20-0021	C. grandis cv 'Tomentosa'	MT355691	MT409299	MT409345	MT409321
	ZHKUCC 20-0022	C. grandis cv 'Tomentosa'	MT355692	MT409300	MT409346	MT409322
	ZHKUCC 20-0023	C. grandis cv 'Tomentosa'	MT355693	MT409301	MT409347	MT409323
	ZHKUCC 20-0024	C. grandis cv 'Tomentosa'	MT355694	MT409302	MT409348	MT409324
D. passifloricola	CBS 141329*	Passiflora foetida	KX228292	KX228387	N/Aa	N/Aa
D. penetriteum	CGMCC 3.17532*	Camellia sinensis	KP267879	KP293459	KP267953	N/Aa
D. perjuncta	CBS 109745*	Ulmus glabra	KC343172	KC344140	KC343898	KC343414
D. perseae	CBS 151.73*	Persea gratissima	KC343173	KC344141	KC343899	KC343415
D. perseae	ZHKUCC 20-0010	C. grandis cv 'Tomentosa'	MT355680	MT409288	MT409334	N/Aa
D. pescicola	MFLUCC 16-0105*	Prunus persica	KU557555	KU557579	KU557623	KU557603
D. phaseolorum	AR4203*	Phaseolus vulgaris	KJ590738	KJ610893	KJ590739	KJ612135
D. phragmitis	CBS 138897*	Phragmites australis	KP004445	KP004507	N/Aa	N/Aa
D. podocarpi macrophylli	CGMCC 3.18281*	Podocarpus macrophyllus	KX986774	KX999207	KX999167	KX999278
D. pseudomangiferae	CBS 101339*	Mangifera indica	KC343181	KC344149	KC343907	KC343423
D. pseudophoenicicola	CBS 462.69*	Phoenix dactylifera	KC343184	KC344152	KC343910	KC343426
D. pseudotsugae	MFLU 15-3228	Pseudotsuga menziesii	KY964225	KY964108	KY964181	KY964138
D. psoraleae	CBS 136412*	Psoralea pinnata	KF777158	KF777251	KF777245	N/Aa
D. psoraleae pinnatae	CBS 136413*	Psoralea pinnata	KF777159	KF777252	N/Aa	N/Aa
D. pterocarpi	MFLUCC 10-0571*	Pterocarpus indicus	JQ619899	JX275460	JX275416	JX197451
D. pterocarpicola	MFLUCC 10-0580a*	Pterocarpus indicus	JQ619887	JX275441	JX275403	JX197433
D. pulla	CBS 338.89*	Hedera helix	KC343152	KC344120	KC343878	KC343394
D. pyracanthae	CAA483*	Pyracantha coccinea	KY435635	KY435666	KY435625	KY435656
D. raonikayaporum	CBS 133182*	Spondias mombin	KC343188	KC344156	KC343914	KC343430
D. ravennica	MFLUCC 15–0479*	Tamarix sp.	KU900335	KX432254	KX365197	N/Aa
D. rhusicola	CBS 129528*	Rhus pendulina	JF951146	KC843205	KC843100	KC843124
D. rostrata	CFCC 50062*	Juglans mandshurica	KP208847	KP208855	KP208853	KP208849
D. rudis	AR3422*	Laburnum anagyroides	KC843331	KC843177	KC843090	KC843146
D. rumicicola	MFLU 18-0739*	Rumex sp.	MH84623	MK049555	MK049554
D. saccarata	CBS 116311*	Protea repens	KC343190	KC344158	KC343916	KC343432
D. sackstonii	BRIP 54669b*	Helianthus annuus	KJ197287	KJ197267	KJ197249	N/Aa
D. salicicola	BRIP 54825*	Salix purpurea	JX862531	JX862531	JX862537	N/Aa
D. schini	CBS 133181*	Schinus terebinthifolius	KC343191	KC344159	KC343917	KC343433
D. schoeni	MFLU 15-1279*	Schoenus nigricans	KY964226	KY964109	KY964182	KY964139
D. sclerotioides	CBS 296.67*	Cucumis sativus	KC343193	KC344161	KC343919	KC343435
D. sennae	CFCC 51636*	Senna bicapsularis	KY203724	KY228891	KY228885	KY228875
D. sennae	ZHKUCC 20-0011	C. grandis cv 'Tomentosa'	MT355681	MT409289	MT409335	MT409311
D. sennicola	CFCC 51634*	Senna bicapsularis	KY203722	KY228889	KY228883	KY228873
D. serafiniae	BRIP 55665a*	Helianthus annuus	KJ197274	KJ197254	KJ197236	N/Aa
D. siamensis	MFLUCC10-573a*	Dasymaschalon sp.	JQ619879	JX275429	JX275393	N/Aa
D. sojae	FAU635*	Glycine max	KJ590719	KJ610875	KJ590762	KJ612116
D. spartinicola	CBS 140003*	Spartium junceum	KR611879	N/Aa	N/Aa	N/Aa
D. sterilis	CBS 136969*	Vaccinium corymbosum	KJ160579	KJ160528	KJ160611	KJ160548
D. stictica	CBS 370.54*	Buxus sampervirens	KC343212	KC344180	KC343938	KC343454
D. subclavata	ZJUD95*	Citrus sp.	KJ490630	KJ490451	KJ490509	N/Aa
D. subordinaria	CBS 464.90*	Plantago lanceolata	KC343214	KC344182	KC343940	KC343456
D. taoicola	MFLUCC 16-0117*	Prunus persica	KU557567	KU557591	KU557635	N/Aa
D. tectonae	MFLUCC 12–0777*	Tectona grandis	KU712430	KU743977	KU749359	KU749345
D. tectonendophytica	MFLUCC 13–0471*	Tectona grandis	KU712439	KU743986	KU749367	KU749354
D. tectonigena	MFLUCC 12–0767*	Tectona grandis	KU712429	KU743976	KU749371	KU749358
D. terebinthifolii	CBS 133180*	Schinus terebinthifolius	KC343216	KC344184	KC343942	KC343458
D. ternstroemia	CGMCC 3.15183*	Ternstroemia gymnanthera	KC153098	N/Aa	KC153089	N/Aa
D. thunbergii	MFLUCC10-576a*	Thunbergia laurifolia	JQ619893	JX275449	JX275409	JX197440
D. thunbergiicola	MFLUCC 12–0033*	Thunbergia laurifolia	KP715097	N/Aa	KP715098	N/Aa
D. torilicola	MFLUCC 17-1051*	Torilis arvensis	KY964212	KY964096	KY964168	KY964127
D. toxica	CBS 534.93*	Lupinus angustifolius	KC343220	KC344188	KC343946	KC343462
D. toxicodendri	FFPRI420987*	Toxicodendron vernicifluum	LC275192	LC275224	LC275216	LC275200
D. tulliensis	BRIP 62248a*	Theobroma cacao fruit	KR936130	KR936132	KR936133	N/Aa
D. ueckerae	FAU656*	Cucumis melo	KJ590726	KJ610881	KJ590747	KJ612122
D. undulata	CGMCC 3.18293*	Leaf of unknown host	KX986798	KX999230	KX999190	N/Aa
D. unshiuensis	ZJUD52*	Citrus sp.	KJ490587	KJ490408	KJ490466	N/Aa
D. vaccinii	CBS 160.32*	Vaccinium macrocarpon	AF317578	JX270436	GQ250326	KC343470
D. vangueriae	CPC 22703*	Vangueria infausta	KJ869137	KJ869247	N/Aa	N/Aa
D. vawdreyi	BRIP 57887a*	Psidium guajava	KR936126	KR936128	KR936129	N/Aa
D. velutina	CGMCC 3.18286*	Neolitsea sp.	KX986790	KX999223	KX999182	N/Aa
D. viniferae	JZB320071*	Vitis vinifera	MK341551	MK500112	MK500107	MK500119
	JZB320079	Vitis vinifera	MK341556	MK500118	MK500125	MK500111
D. virgiliae	CMW40748*	Virgilia oroboides	KP247566	KP247575	N/Aa	N/Aa
D. xishuangbanica	CGMCC 3.18282*	Camellia sinensis	KX986783	KX999216	KX999175	N/Aa
D. yunnanensis	CGMCC 3.18289*	Coffea sp.	KX986796	KX999228	KX999188	KX999290
Diaporthella corylina	CBS 121124*	Corylus sp.	KC343004	KC343972	KC343730	KC343246
AR, Collection of Systematic Mycology and Microbiology Laboratory; ATCC, American type culture collection; CBS, Centraalbureau voor Schimmelcultures (Netherlands); ZJUD, Diaporthe strains collected in Zhejiang University (China); BRIP, Plant Pathology Herbarium, Dutton Park, Queensland (Australia); CGMCC, China General Microbial Culture Collection Center (China); MFLUCC, Mae Fah Luang University …
